# Supplementary material for: TM9SF2 Maintains Golgi Integrity and Regulates Ricin-Induced Cytotoxicity
Source: Toxins (Basel). 2025 Apr 26;17(5):218. doi: 10.3390/toxins17050218 (PMC12116000; doi:10.3390/toxins17050218)
Supplement: Supplementary file 1 [file toxins-17-00218-s001.zip]

Archive with 1 entries (1 files):
- toxins-3556867-supplementary 1.pdf
